# Supplementary material for: Analysis of 5-Methylcytosine Regulators and DNA Methylation-Driven Genes in Colon Cancer
Source: Front Cell Dev Biol. 2022 Jan 31;9:657092. doi: 10.3389/fcell.2021.657092 (PMC8842075; doi:10.3389/fcell.2021.657092)
Supplement: Supplementary file 3 [file Table1.XLSX]

## Sheet: Table S1
Table S1: Outline of DNA methylation-driven genes
gene	AUC	log2FC（RNA）	log2FC(Methylation)	PValue(RNA)	PValue(Methylation)
AFAP1.AS1	0.646523	6.00334	-0.0956962	2.97027e-11	0.021372
ALX1	0.442649	2.7384	0.374351	7.7454e-06	1.49765e-16
ANKRD18B	0.615472	3.24982	0.434638	1.00371e-08	6.04693e-21
ANO5	0.0132696	-3.14455	0.384415	1.99112e-32	1.98877e-23
APOA2	0.74862	2.18021	-0.135108	0.00108264	9.87513e-15
AQP5	0.729007	5.97461	0.276164	1.29403e-10	1.73414e-12
ARL14	0.037155	-2.34399	-0.174184	6.43569e-47	3.38494e-06
ARL4D	0.0788217	-2.2524	0.0997387	7.32595e-42	1.71041e-06
AXIN2	0.793551	2.43777	-0.112585	1.20851e-19	0.0116371
AZGP1	0.863827	3.11336	-0.242934	2.25535e-23	2.69079e-32
B3GNT7	0.0407113	-3.13155	0.201006	8.65341e-38	4.78493e-21
BHLHA9	0.687128	4.40989	0.23059	4.39731e-11	6.1636e-34
BMP3	0.00207006	-5.30029	0.26451	1.514e-75	9.35481e-14
BRINP3	0.0231688	-3.27351	0.321567	2.5562e-17	1.33962e-30
C5orf38	0.560695	2.79183	0.39191	9.01238e-07	3.19547e-27
CALCA	0.710456	5.54599	0.254409	3.4513e-10	5.66523e-18
CEL	0.807192	5.90094	-0.124168	3.60518e-16	5.94649e-08
CES3	0.0394108	-2.20711	0.098311	4.15243e-31	0.00504126
CHST4	0.728901	5.20207	-0.281707	1.00218e-12	2.96519e-23
CILP2	0.695064	2.75351	0.0973111	1.21635e-11	1.34343e-06
CLDN1	0.984687	4.82292	-0.170741	5.62125e-63	7.62554e-20
CLDN10	0.349204	2.33666	0.1558	0.000215537	3.30202e-17
CPNE8	0.0277601	-2.11693	0.264653	9.85201e-38	6.07107e-10
CSAG1	0.625982	6.72356	-0.188187	5.43593e-10	4.32634e-30
CTAG2	0.52853	5.73925	-0.0986176	6.79e-10	3.1148e-05
CWH43	0.0244958	-4.01463	0.0745852	3.77194e-38	0.00443113
CYP2B7P	0.0806794	-2.98901	0.0991608	2.19789e-37	0.00303972
DAW1	0.606741	2.30594	0.246648	1.21e-07	5.36591e-08
DKK1	0.544002	3.64833	0.180712	1.05188e-08	7.93114e-07
DLX6	0.643498	3.78453	0.291947	4.41533e-10	2.72644e-23
DMRTA1	0.0127123	-3.41118	0.673825	8.35687e-40	4.22187e-39
DSC3	0.658493	4.19006	0.118392	1.99023e-11	0.00157108
ELF5	0.789039	7.72499	-0.15061	7.17622e-15	4.87097e-08
EPHA7	0.0307325	-3.3891	0.497054	8.97411e-31	1.00075e-24
EPHX4	0.971789	4.60591	-0.16552	3.60414e-49	1.49386e-13
ERVMER34.1	0.668232	2.61242	0.103073	2.09303e-10	0.00536545
FADS6	0.145011	-2.30016	0.102589	7.02523e-10	9.23638e-08
FAM181B	0.0329618	-2.00232	0.269638	3.48566e-11	1.03547e-16
FGF20	0.712341	5.70787	0.0963032	1.38462e-12	0.0272099
FIRRE	0.902442	5.68553	-0.310856	2.79728e-25	1.49665e-14
FOXG1	0.508413	3.56423	0.448275	9.24258e-07	1.26727e-29
FZD10	0.389942	3.06171	0.272689	3.15419e-07	4.0335e-11
GALNT16	0.0358015	-2.68739	0.164826	1.6322e-32	3.95801e-13
GFRA3	0.0214172	-2.79039	0.127191	4.97444e-27	6.71488e-11
GHR	0.0619161	-2.12773	0.153406	1.88794e-22	1.15524e-05
GPR143	0.677017	2.10007	0.0956143	9.1708e-09	0.00771267
GREB1L	0.339889	2.0258	0.501832	5.95618e-05	2.66239e-26
HABP2	0.797054	6.20792	-0.141183	8.82265e-14	2.75641e-08
HBQ1	0.643843	3.10777	0.264504	3.20429e-08	2.11394e-11
HCAR1	0.674549	3.69637	-0.157467	2.06455e-11	1.88275e-06
HHLA2	0.0216295	-2.81835	-0.19997	5.30337e-48	2.10091e-09
INA	0.0381369	-2.48525	0.407996	4.72026e-16	5.12656e-39
KCNA3	0.0529459	-2.15677	0.322357	1.3208e-20	4.6189e-31
KHDRBS2	0.00992569	-4.07974	0.561152	3.25172e-54	7.90441e-59
KLHL34	0.0543524	-2.13284	0.21395	2.6469e-11	3.61877e-09
KLRG2	0.664013	3.80997	0.169363	2.12393e-09	9.37281e-07
KRT20	0.0157113	-2.79139	-0.264002	1.24733e-40	9.61285e-15
KRT40	0.378317	2.20885	-0.0981926	0.000165581	7.15924e-06
KRTAP5.4	0.815977	3.64073	-0.21892	2.45575e-16	5.6556e-17
LINC00346	0.793976	2.01267	-0.233795	1.66701e-19	1.04071e-17
LINC00885	0.631821	2.1873	-0.103221	4.83242e-07	1.35305e-06
LINC00939	0.592808	2.02873	-0.105737	4.88938e-05	0.00212975
LY6G6D	0.777521	5.51849	-0.163313	4.12216e-14	2.45026e-08
MAGEA1	0.599071	7.47452	-0.160048	7.0772e-10	1.04907e-11
MAGEA4	0.587712	6.01122	-0.148463	4.8078e-09	2.38041e-21
MAGEB2	0.446391	5.30909	-0.0977858	7.14561e-08	2.13493e-05
MEP1A	0.0521231	-2.53174	-0.167477	1.71363e-28	1.29269e-05
MIOX	0.761545	3.53088	-0.098811	6.0423e-12	0.00303548
MT1E	0.0433917	-2.32589	0.143112	3.04008e-22	3.61217e-05
MYBL2	0.83474	2.10657	0.0984825	1.23606e-24	0.0154993
NAP1L2	0.00785563	-3.58969	0.487184	1.00202e-53	1.65296e-14
NEUROG2	0.709236	5.38676	0.188325	1.84391e-12	4.05731e-06
NMU	0.709103	2.88679	0.096849	2.02223e-12	0.00485292
NOVA1	0.031396	-3.01351	0.428294	1.13091e-35	3.99619e-32
NPY1R	0.0639862	-2.06411	0.118943	3.85435e-13	8.46498e-08
NT5DC4	0.724151	2.22415	-0.0972832	1.84703e-11	2.06539e-05
PAH	0.812872	5.52238	0.0989833	6.42745e-16	2.98537e-08
PCDH10	0.0467622	-2.92709	0.428102	3.5723e-26	8.39388e-38
PCP4L1	0.0955945	-3.85651	0.235772	2.51814e-43	2.64422e-17
PGC	0.823195	5.06802	-0.0996374	3.64376e-14	1.61086e-05
POU4F1	0.639995	2.64956	0.403266	8.9442e-09	8.63504e-16
PPP1R14A	0.0515924	-2.46547	0.267524	7.59789e-40	1.81862e-21
PRDM13	0.672665	4.02308	0.327638	1.56492e-10	1.32663e-32
PTF1A	0.677389	6.0079	0.47836	3.41055e-11	6.61778e-37
REP15	0.0578025	-2.17674	0.190819	7.14837e-14	1.5366e-05
RHCG	0.6737	2.52386	0.0958845	2.09448e-09	0.0413072
RIC3	0.0511677	-2.71269	0.188171	3.41431e-25	4.10708e-16
RIPPLY3	0.762075	3.64414	0.257619	3.49204e-15	2.16004e-31
RSPO4	0.436651	2.48078	0.258924	2.57884e-05	1.63883e-20
SLC22A31	0.415313	2.88521	0.226979	3.39348e-06	2.48772e-16
SLC35D3	0.781077	4.3698	0.235181	2.19152e-15	1.25466e-18
SLCO4C1	0.0383227	-3.59603	0.33753	6.85646e-44	2.75959e-15
SOX1	0.590579	4.69085	0.351044	2.03288e-10	4.04299e-24
SOX14	0.869639	7.12906	0.300948	8.7416e-19	3.68392e-19
SPAG17	0.674443	2.80997	0.118099	1.12066e-09	0.000461867
SRPX2	0.840552	3.03636	-0.164833	6.19457e-21	9.16515e-07
TBX20	0.616348	3.23415	0.309736	3.12138e-09	1.10977e-22
TCN1	0.916852	7.38331	-0.256834	6.58085e-18	7.5431e-19
TGFBI	0.938004	3.23711	-0.198977	2.32399e-34	1.30615e-20
TMEM220	0.00692675	-3.03557	0.13955	4.69098e-71	2.36278e-06
TRIM29	0.948142	4.40972	-0.119901	8.47234e-33	1.68923e-08
VENTX	0.631608	3.48241	0.226501	3.04705e-10	4.20322e-15
VSIG2	0.0358811	-2.76349	0.162149	1.08232e-21	2.02267e-11
WASIR2	0.729246	2.67851	-0.0964849	2.20505e-11	0.0279708
WDR17	0.0619161	-2.42136	0.589438	3.13292e-18	2.17536e-41
WIF1	0.389544	3.48412	0.210007	7.47557e-06	2.71875e-16
ZNF280A	0.791906	4.7384	-0.191584	3.8744e-16	2.83748e-16
ZNF556	0.465552	3.28387	-0.130935	1.12748e-07	4.27409e-11

## Sheet: Table S2
Table S2: GSEA.GO enrichment result of DNA methylation-driven genes
	ONTOLOGY	ID	Description	setSize	enrichmentScore	NES	pvalue	p.adjust	qvalues	rank	leading_edge	core_enrichment
GO:0006351	BP	GO:0006351	transcription, DNA-templated	18	0.585836	2.00518	0.00125313	0.0161863	0.0130809	36	tags=83%, list=42%, signal=61%	2001/4100/8403/256297/796/63973/129025/6656/727857/23650/22943/2290/27287/80032/57057
GO:0006355	BP	GO:0006355	regulation of transcription, DNA-templated	18	0.585836	2.00518	0.00125313	0.0161863	0.0130809	36	tags=83%, list=42%, signal=61%	2001/4100/8403/256297/796/63973/129025/6656/727857/23650/22943/2290/27287/80032/57057
GO:0018130	BP	GO:0018130	heterocycle biosynthetic process	18	0.585836	2.00518	0.00125313	0.0161863	0.0130809	36	tags=83%, list=42%, signal=61%	2001/4100/8403/256297/796/63973/129025/6656/727857/23650/22943/2290/27287/80032/57057
GO:0019438	BP	GO:0019438	aromatic compound biosynthetic process	18	0.585836	2.00518	0.00125313	0.0161863	0.0130809	36	tags=83%, list=42%, signal=61%	2001/4100/8403/256297/796/63973/129025/6656/727857/23650/22943/2290/27287/80032/57057
GO:0032774	BP	GO:0032774	RNA biosynthetic process	18	0.585836	2.00518	0.00125313	0.0161863	0.0130809	36	tags=83%, list=42%, signal=61%	2001/4100/8403/256297/796/63973/129025/6656/727857/23650/22943/2290/27287/80032/57057
GO:0034654	BP	GO:0034654	nucleobase-containing compound biosynthetic process	18	0.585836	2.00518	0.00125313	0.0161863	0.0130809	36	tags=83%, list=42%, signal=61%	2001/4100/8403/256297/796/63973/129025/6656/727857/23650/22943/2290/27287/80032/57057
GO:0044271	BP	GO:0044271	cellular nitrogen compound biosynthetic process	18	0.585836	2.00518	0.00125313	0.0161863	0.0130809	36	tags=83%, list=42%, signal=61%	2001/4100/8403/256297/796/63973/129025/6656/727857/23650/22943/2290/27287/80032/57057
GO:0097659	BP	GO:0097659	nucleic acid-templated transcription	18	0.585836	2.00518	0.00125313	0.0161863	0.0130809	36	tags=83%, list=42%, signal=61%	2001/4100/8403/256297/796/63973/129025/6656/727857/23650/22943/2290/27287/80032/57057
GO:1901362	BP	GO:1901362	organic cyclic compound biosynthetic process	18	0.585836	2.00518	0.00125313	0.0161863	0.0130809	36	tags=83%, list=42%, signal=61%	2001/4100/8403/256297/796/63973/129025/6656/727857/23650/22943/2290/27287/80032/57057
GO:1903506	BP	GO:1903506	regulation of nucleic acid-templated transcription	18	0.585836	2.00518	0.00125313	0.0161863	0.0130809	36	tags=83%, list=42%, signal=61%	2001/4100/8403/256297/796/63973/129025/6656/727857/23650/22943/2290/27287/80032/57057
GO:2000112	BP	GO:2000112	regulation of cellular macromolecule biosynthetic process	18	0.585836	2.00518	0.00125313	0.0161863	0.0130809	36	tags=83%, list=42%, signal=61%	2001/4100/8403/256297/796/63973/129025/6656/727857/23650/22943/2290/27287/80032/57057
GO:2001141	BP	GO:2001141	regulation of RNA biosynthetic process	18	0.585836	2.00518	0.00125313	0.0161863	0.0130809	36	tags=83%, list=42%, signal=61%	2001/4100/8403/256297/796/63973/129025/6656/727857/23650/22943/2290/27287/80032/57057
GO:0009889	BP	GO:0009889	regulation of biosynthetic process	19	0.558469	1.93791	0.00250941	0.0259306	0.0209558	36	tags=79%, list=42%, signal=59%	2001/4100/8403/256297/796/63973/129025/6656/727857/23650/22943/2290/27287/80032/57057
GO:0010556	BP	GO:0010556	regulation of macromolecule biosynthetic process	19	0.558469	1.93791	0.00250941	0.0259306	0.0209558	36	tags=79%, list=42%, signal=59%	2001/4100/8403/256297/796/63973/129025/6656/727857/23650/22943/2290/27287/80032/57057
GO:0031326	BP	GO:0031326	regulation of cellular biosynthetic process	19	0.558469	1.93791	0.00250941	0.0259306	0.0209558	36	tags=79%, list=42%, signal=59%	2001/4100/8403/256297/796/63973/129025/6656/727857/23650/22943/2290/27287/80032/57057
GO:1901360	BP	GO:1901360	organic cyclic compound metabolic process	24	0.52805	1.95033	0.00472813	0.0389447	0.0314732	37	tags=75%, list=43%, signal=59%	2001/4100/6947/8403/256297/1056/796/63973/129025/6656/727857/23650/22943/2290/27287/80032/57057/563
GO:0006725	BP	GO:0006725	cellular aromatic compound metabolic process	22	0.530337	1.90284	0.00487805	0.0389447	0.0314732	37	tags=77%, list=43%, signal=59%	2001/4100/6947/8403/256297/796/63973/129025/6656/727857/23650/22943/2290/27287/80032/57057/563
GO:0046483	BP	GO:0046483	heterocycle metabolic process	22	0.530337	1.90284	0.00487805	0.0389447	0.0314732	37	tags=77%, list=43%, signal=59%	2001/4100/6947/8403/256297/796/63973/129025/6656/727857/23650/22943/2290/27287/80032/57057/563
GO:0006357	BP	GO:0006357	regulation of transcription by RNA polymerase II	17	0.568327	1.9139	0.00502513	0.0389447	0.0314732	36	tags=82%, list=42%, signal=60%	2001/4100/8403/256297/63973/129025/6656/727857/23650/22943/2290/27287/80032/57057
GO:0006366	BP	GO:0006366	transcription by RNA polymerase II	17	0.568327	1.9139	0.00502513	0.0389447	0.0314732	36	tags=82%, list=42%, signal=60%	2001/4100/8403/256297/63973/129025/6656/727857/23650/22943/2290/27287/80032/57057
GO:0010468	BP	GO:0010468	regulation of gene expression	19	0.539565	1.87231	0.00627353	0.0463046	0.037421	36	tags=79%, list=42%, signal=59%	2001/4100/8403/256297/796/63973/129025/6656/727857/23650/22943/2290/27287/80032/57057
GO:0034645	BP	GO:0034645	cellular macromolecule biosynthetic process	21	0.537703	1.92489	0.00730816	0.0486809	0.0393414	36	tags=76%, list=42%, signal=59%	2001/4100/8403/256297/796/63973/10164/129025/6656/727857/23650/22943/2290/27287/80032/57057
GO:0003700	MF	GO:0003700	DNA-binding transcription factor activity	17	0.563317	1.89703	0.00753769	0.0486809	0.0393414	36	tags=82%, list=42%, signal=60%	2001/8403/256297/63973/129025/6656/727857/23650/59336/1750/2290/27287/80032/57057
GO:0140110	MF	GO:0140110	transcription regulator activity	17	0.563317	1.89703	0.00753769	0.0486809	0.0393414	36	tags=82%, list=42%, signal=60%	2001/8403/256297/63973/129025/6656/727857/23650/59336/1750/2290/27287/80032/57057

## Sheet: Table S3
Table S3: Differential expression of TFs by edgeR package
gene	log2FC	logCPM	F	PValue
SIN3A	-0.462517	14.9856	43.3455	1.17e-10
DRAP1	0.135818	15.1074	2.41473	0.120836
GLIS2	0.0923077	12.6986	0.252923	0.615247
NRF1	-0.150511	13.2994	7.1851	0.00759578
RARA	-0.601845	14.4787	25.323	6.79e-07
KLF9	-2.11018	13.8733	235.51	8.91e-44
ZNF341	-0.544506	12.1602	54.6806	6.08e-13
MXD3	0.581788	12.563	22.6712	2.53e-06
ZNF24	-0.625296	14.919	31.6998	3.02e-08
RAD21	0.156826	17.0546	1.95858	0.162291
FOXA3	-0.415132	14.5043	8.88808	0.00301143
GATA4	4.42975	10.2029	28.7299	1.28e-07
TFE3	-0.266409	14.7161	14.1845	0.000185606
ZNF580	-0.0273877	13.2361	0.0682068	0.794074
FOSL2	-1.17646	16.2977	161.148	3.59e-32

## Sheet: Table S4
Table S4: The result of GSVA of the relashionship between regulators and hall-marked pathway
gene	REACTIVE_OXYGEN_SPECIES_PATHWAY	log2FC	node
UNG	MYOGENESIS	0.554025	P16
TET3	REACTIVE_OXYGEN_SPECIES_PATHWAY	0.522399	P36
NEIL1	SPERMATOGENESIS	0.504661	P47
ZBTB4	MYC_TARGETS_V1	0.501927	P28
UNG	KRAS_SIGNALING_DN	0.500712	P49
TET3	OXIDATIVE_PHOSPHORYLATION	0.488153	P34
ZBTB4	E2F_TARGETS	0.481701	P27
UNG	HEDGEHOG_SIGNALING	0.467373	P22
TDG	KRAS_SIGNALING_DN	0.452748	P49
ZBTB4	DNA_REPAIR	0.444816	P8
MECP2	REACTIVE_OXYGEN_SPECIES_PATHWAY	0.438941	P36
UHRF1	PEROXISOME	0.435617	P45
DNMT1	OXIDATIVE_PHOSPHORYLATION	0.423123	P34
ZBTB4	SPERMATOGENESIS	0.418417	P47
MBD2	XENOBIOTIC_METABOLISM	0.416168	P32
DNMT1	PEROXISOME	0.408928	P45
UNG	EPITHELIAL_MESENCHYMAL_TRANSITION	0.408831	P30
DNMT3B	P53_PATHWAY	0.400836	P37
ZBTB33	P53_PATHWAY	0.396088	P37
ZBTB38	REACTIVE_OXYGEN_SPECIES_PATHWAY	0.392843	P36
ZBTB4	XENOBIOTIC_METABOLISM	0.391204	P32
UHRF1	OXIDATIVE_PHOSPHORYLATION	0.390855	P34
UNG	APICAL_JUNCTION	0.386054	P20
DNMT3L	ESTROGEN_RESPONSE_LATE	0.384223	P14
TET1	ESTROGEN_RESPONSE_LATE	0.384223	P14
DNMT1	FATTY_ACID_METABOLISM	0.381636	P33
UNG	HYPOXIA	0.381467	P2
TET3	UV_RESPONSE_UP	0.380752	P38
ZBTB4	OXIDATIVE_PHOSPHORYLATION	0.380607	P34
MBD2	KRAS_SIGNALING_DN	0.379747	P49
MECP2	ADIPOGENESIS	0.377802	P12
MECP2	BILE_ACID_METABOLISM	0.376938	P44
DNMT3L	REACTIVE_OXYGEN_SPECIES_PATHWAY	0.374046	P36
TET1	REACTIVE_OXYGEN_SPECIES_PATHWAY	0.374046	P36
TET2	XENOBIOTIC_METABOLISM	0.373508	P32
MBD4	ESTROGEN_RESPONSE_EARLY	0.373344	P13
MBD4	XENOBIOTIC_METABOLISM	0.371555	P32
MBD2	WNT_BETA_CATENIN_SIGNALING	0.37061	P5
ZBTB4	REACTIVE_OXYGEN_SPECIES_PATHWAY	0.369979	P36
DNMT1	BILE_ACID_METABOLISM	0.368894	P44
NTHL1	HYPOXIA	0.365542	P2
NEIL1	ANDROGEN_RESPONSE	0.361039	P15
TDG	XENOBIOTIC_METABOLISM	0.359833	P32
TET3	XENOBIOTIC_METABOLISM	0.359562	P32
UHRF1	FATTY_ACID_METABOLISM	0.357408	P33
MBD4	ESTROGEN_RESPONSE_LATE	0.353537	P14
MECP2	XENOBIOTIC_METABOLISM	0.352679	P32
DNMT3L	OXIDATIVE_PHOSPHORYLATION	0.347054	P34
TET1	OXIDATIVE_PHOSPHORYLATION	0.347054	P34
TET3	BILE_ACID_METABOLISM	0.346569	P44
DNMT3L	CHOLESTEROL_HOMEOSTASIS	0.344953	P3
TET1	CHOLESTEROL_HOMEOSTASIS	0.344953	P3
MECP2	GLYCOLYSIS	0.335927	P35
MECP2	UV_RESPONSE_UP	0.330884	P38
TET2	OXIDATIVE_PHOSPHORYLATION	0.329099	P34
TDG	ESTROGEN_RESPONSE_LATE	0.328417	P14
ZBTB33	KRAS_SIGNALING_DN	0.322078	P49
DNMT3L	UV_RESPONSE_UP	0.32124	P38
TET1	UV_RESPONSE_UP	0.32124	P38
MECP2	DNA_REPAIR	0.320374	P8
ZBTB4	MTORC1_SIGNALING	0.318515	P26
TET2	UV_RESPONSE_UP	0.316776	P38
MBD2	MYOGENESIS	0.316741	P16
UNG	COAGULATION	0.315523	P42
DNMT3B	BILE_ACID_METABOLISM	0.313056	P44
TET3	FATTY_ACID_METABOLISM	0.312081	P33
MBD1	PROTEIN_SECRETION	0.311563	P17
UNG	KRAS_SIGNALING_UP	0.308418	P48
SMUG1	PI3K_AKT_MTOR_SIGNALING	0.305801	P25
MECP2	P53_PATHWAY	0.302	P37
MBD3	PROTEIN_SECRETION	0.300886	P17
DNMT3A	REACTIVE_OXYGEN_SPECIES_PATHWAY	0.294451	P36
ZFP57	MYC_TARGETS_V2	0.293208	P29
TET3	ESTROGEN_RESPONSE_LATE	0.292401	P14
MECP2	ESTROGEN_RESPONSE_LATE	0.292172	P14
UHRF1	BILE_ACID_METABOLISM	0.290946	P44
DNMT3B	PANCREAS_BETA_CELLS	0.289232	P50
MBD1	PEROXISOME	0.284531	P45
ZBTB38	ESTROGEN_RESPONSE_LATE	0.284471	P14
MBD3	PEROXISOME	0.282913	P45
MBD4	KRAS_SIGNALING_DN	0.281289	P49
ZBTB4	UNFOLDED_PROTEIN_RESPONSE	0.281238	P24
TDG	APICAL_JUNCTION	0.280568	P20
MBD3	FATTY_ACID_METABOLISM	0.279647	P33
ZBTB33	ESTROGEN_RESPONSE_LATE	0.27859	P14
DNMT3L	GLYCOLYSIS	0.27631	P35
TET1	GLYCOLYSIS	0.27631	P35
NEIL1	PANCREAS_BETA_CELLS	0.2746	P50
SMUG1	ANDROGEN_RESPONSE	0.273372	P15
ZBTB4	UV_RESPONSE_UP	0.272466	P38
UNG	ANGIOGENESIS	0.269691	P40
MBD2	HEDGEHOG_SIGNALING	0.269659	P22
MBD4	P53_PATHWAY	0.267944	P37
ZBTB4	ADIPOGENESIS	0.263122	P12
DNMT1	XENOBIOTIC_METABOLISM	0.261726	P32
SMUG1	NOTCH_SIGNALING	0.261313	P11
UHRF2	ESTROGEN_RESPONSE_EARLY	0.258288	P13
DNMT3A	P53_PATHWAY	0.257899	P37
UNG	TNFA_SIGNALING_VIA_NFKB	0.257871	P1
DNMT3A	BILE_ACID_METABOLISM	0.256979	P44
MBD1	SPERMATOGENESIS	0.256456	P47
MECP2	OXIDATIVE_PHOSPHORYLATION	0.255164	P34
SMUG1	UV_RESPONSE_DN	0.253996	P39
MBD4	HYPOXIA	0.253153	P2
TET3	ADIPOGENESIS	0.252974	P12
NTHL1	MITOTIC_SPINDLE	0.252434	P4
ZBTB33	REACTIVE_OXYGEN_SPECIES_PATHWAY	0.25191	P36
MBD1	MYC_TARGETS_V1	0.251426	P28
NTHL1	TNFA_SIGNALING_VIA_NFKB	0.251354	P1
ZBTB4	BILE_ACID_METABOLISM	0.249142	P44
MBD2	ADIPOGENESIS	0.248546	P12
TET3	PEROXISOME	0.248123	P45
DNMT3A	XENOBIOTIC_METABOLISM	0.24745	P32
TET2	BILE_ACID_METABOLISM	0.247333	P44
UHRF1	HEDGEHOG_SIGNALING	0.247032	P22
ZBTB4	MYC_TARGETS_V2	0.245891	P29
UHRF2	CHOLESTEROL_HOMEOSTASIS	0.243906	P3
ZBTB38	INTERFERON_ALPHA_RESPONSE	0.243422	P18
TET2	REACTIVE_OXYGEN_SPECIES_PATHWAY	0.243127	P36
UHRF2	GLYCOLYSIS	0.241317	P35
NTHL1	COMPLEMENT	0.241301	P23
ZBTB38	INTERFERON_GAMMA_RESPONSE	0.241088	P19
ZBTB33	CHOLESTEROL_HOMEOSTASIS	0.23412	P3
MECP2	MYC_TARGETS_V1	0.233306	P28
TDG	WNT_BETA_CATENIN_SIGNALING	0.232239	P5
DNMT3A	ADIPOGENESIS	0.232196	P12
UHRF2	PI3K_AKT_MTOR_SIGNALING	0.230677	P25
UNG	UV_RESPONSE_DN	0.229202	P39
DNMT3A	ESTROGEN_RESPONSE_EARLY	0.227353	P13
TDG	MYOGENESIS	0.225919	P16
NEIL1	FATTY_ACID_METABOLISM	0.224991	P33
DNMT1	REACTIVE_OXYGEN_SPECIES_PATHWAY	0.219736	P36
MECP2	INTERFERON_ALPHA_RESPONSE	0.21804	P18
MBD4	CHOLESTEROL_HOMEOSTASIS	0.217394	P3
TET2	CHOLESTEROL_HOMEOSTASIS	0.213129	P3
MBD2	EPITHELIAL_MESENCHYMAL_TRANSITION	0.211574	P30
MECP2	INTERFERON_GAMMA_RESPONSE	0.207581	P19
MECP2	ALLOGRAFT_REJECTION	0.204292	P46
ZBTB4	G2M_CHECKPOINT	0.203087	P9
DNMT3B	OXIDATIVE_PHOSPHORYLATION	0.202471	P34
UNG	MTORC1_SIGNALING	-0.202655	N26
TET3	ANGIOGENESIS	-0.202754	N40
TET2	TNFA_SIGNALING_VIA_NFKB	-0.203916	N1
ZBTB38	EPITHELIAL_MESENCHYMAL_TRANSITION	-0.207384	N30
UHRF2	E2F_TARGETS	-0.207731	N27
MBD4	MYC_TARGETS_V1	-0.208052	N28
DNMT3A	EPITHELIAL_MESENCHYMAL_TRANSITION	-0.208534	N30
MBD2	INFLAMMATORY_RESPONSE	-0.209122	N31
ZBTB4	APOPTOSIS	-0.211757	N10
MBD2	HYPOXIA	-0.214478	N2
TET2	HYPOXIA	-0.21544	N2
ZBTB38	FATTY_ACID_METABOLISM	-0.218329	N33
ZBTB38	APICAL_JUNCTION	-0.219933	N20
MBD2	MITOTIC_SPINDLE	-0.220552	N4
DNMT1	INTERFERON_ALPHA_RESPONSE	-0.22292	N18
SMUG1	FATTY_ACID_METABOLISM	-0.22404	N33
ZFP57	APOPTOSIS	-0.22454	N10
MBD4	MTORC1_SIGNALING	-0.224653	N26
TDG	DNA_REPAIR	-0.225885	N8
DNMT3A	TGF_BETA_SIGNALING	-0.228471	N6
DNMT3L	WNT_BETA_CATENIN_SIGNALING	-0.228558	N5
TET1	WNT_BETA_CATENIN_SIGNALING	-0.228558	N5
UNG	UNFOLDED_PROTEIN_RESPONSE	-0.228926	N24
NEIL1	EPITHELIAL_MESENCHYMAL_TRANSITION	-0.229609	N30
TDG	E2F_TARGETS	-0.230587	N27
UHRF2	MITOTIC_SPINDLE	-0.231547	N4
TDG	ANDROGEN_RESPONSE	-0.233638	N15
MECP2	MYC_TARGETS_V2	-0.234807	N29
UNG	MITOTIC_SPINDLE	-0.23485	N4
NTHL1	WNT_BETA_CATENIN_SIGNALING	-0.236043	N5
MBD2	ALLOGRAFT_REJECTION	-0.237747	N46
UHRF2	UV_RESPONSE_DN	-0.238798	N39
MBD2	INTERFERON_GAMMA_RESPONSE	-0.242477	N19
DNMT3L	G2M_CHECKPOINT	-0.243066	N9
TET1	G2M_CHECKPOINT	-0.243066	N9
TDG	PI3K_AKT_MTOR_SIGNALING	-0.24379	N25
DNMT3A	MITOTIC_SPINDLE	-0.244239	N4
UHRF2	HEDGEHOG_SIGNALING	-0.246112	N22
DNMT1	E2F_TARGETS	-0.246515	N27
ZBTB4	KRAS_SIGNALING_DN	-0.247582	N49
MBD1	HYPOXIA	-0.249151	N2
ZBTB38	PROTEIN_SECRETION	-0.251746	N17
TET2	UV_RESPONSE_DN	-0.255707	N39
MBD2	ANDROGEN_RESPONSE	-0.256674	N15
ZBTB4	IL2_STAT5_SIGNALING	-0.25821	N43
SMUG1	XENOBIOTIC_METABOLISM	-0.262449	N32
DNMT3L	MITOTIC_SPINDLE	-0.263417	N4
TET1	MITOTIC_SPINDLE	-0.263417	N4
NTHL1	DNA_REPAIR	-0.264069	N8
MBD4	SPERMATOGENESIS	-0.264133	N47
TDG	G2M_CHECKPOINT	-0.265111	N9
UHRF2	MYC_TARGETS_V2	-0.265134	N29
DNMT3L	UV_RESPONSE_DN	-0.267711	N39
TET1	UV_RESPONSE_DN	-0.267711	N39
SMUG1	REACTIVE_OXYGEN_SPECIES_PATHWAY	-0.268788	N36
MBD4	UV_RESPONSE_DN	-0.274694	N39
UNG	PI3K_AKT_MTOR_SIGNALING	-0.274759	N25
ZBTB38	HEDGEHOG_SIGNALING	-0.276672	N22
NEIL1	NOTCH_SIGNALING	-0.27885	N11
MBD4	UNFOLDED_PROTEIN_RESPONSE	-0.281517	N24
MECP2	APICAL_JUNCTION	-0.282223	N20
DNMT3A	MYC_TARGETS_V2	-0.283469	N29
ZBTB38	TGF_BETA_SIGNALING	-0.283824	N6
DNMT3A	MYOGENESIS	-0.286135	N16
MBD1	ESTROGEN_RESPONSE_EARLY	-0.28704	N13
TET3	WNT_BETA_CATENIN_SIGNALING	-0.29143	N5
MECP2	KRAS_SIGNALING_UP	-0.291827	N48
SMUG1	P53_PATHWAY	-0.292277	N37
ZBTB33	SPERMATOGENESIS	-0.293033	N47
UHRF1	UNFOLDED_PROTEIN_RESPONSE	-0.295011	N24
UNG	FATTY_ACID_METABOLISM	-0.297618	N33
DNMT3B	E2F_TARGETS	-0.29819	N27
MBD1	MITOTIC_SPINDLE	-0.299241	N4
TET3	MYC_TARGETS_V2	-0.299961	N29
MECP2	NOTCH_SIGNALING	-0.301749	N11
ZBTB4	HYPOXIA	-0.302381	N2
MBD4	PROTEIN_SECRETION	-0.305566	N17
NTHL1	XENOBIOTIC_METABOLISM	-0.3071	N32
ZBTB33	UV_RESPONSE_DN	-0.310372	N39
TET2	ANDROGEN_RESPONSE	-0.310573	N15
UHRF1	ESTROGEN_RESPONSE_EARLY	-0.315399	N13
ZBTB4	APICAL_SURFACE	-0.319351	N21
UHRF1	E2F_TARGETS	-0.319616	N27
UNG	PEROXISOME	-0.320158	N45
ZBTB4	NOTCH_SIGNALING	-0.320407	N11
MBD2	P53_PATHWAY	-0.320559	N37
MECP2	KRAS_SIGNALING_DN	-0.321363	N49
TDG	MTORC1_SIGNALING	-0.322571	N26
DNMT3L	TGF_BETA_SIGNALING	-0.322684	N6
TET1	TGF_BETA_SIGNALING	-0.322684	N6
UNG	ADIPOGENESIS	-0.322717	N12
DNMT3A	UV_RESPONSE_DN	-0.323303	N39
MECP2	MITOTIC_SPINDLE	-0.323445	N4
DNMT1	UNFOLDED_PROTEIN_RESPONSE	-0.324457	N24
MECP2	TGF_BETA_SIGNALING	-0.327422	N6
MECP2	ANGIOGENESIS	-0.327459	N40
MECP2	MYOGENESIS	-0.329562	N16
DNMT3B	G2M_CHECKPOINT	-0.329573	N9
NEIL1	HEDGEHOG_SIGNALING	-0.330333	N22
NEIL1	KRAS_SIGNALING_DN	-0.330519	N49
ZBTB4	TGF_BETA_SIGNALING	-0.331974	N6
ZBTB33	G2M_CHECKPOINT	-0.332095	N9
TDG	MYC_TARGETS_V1	-0.33572	N28
TET3	G2M_CHECKPOINT	-0.338742	N9
MBD4	E2F_TARGETS	-0.33998	N27
NEIL1	MYOGENESIS	-0.345843	N16
ZBTB4	ANGIOGENESIS	-0.346361	N40
SMUG1	MYC_TARGETS_V2	-0.351065	N29
MECP2	EPITHELIAL_MESENCHYMAL_TRANSITION	-0.351378	N30
NEIL1	WNT_BETA_CATENIN_SIGNALING	-0.356756	N5
DNMT3B	WNT_BETA_CATENIN_SIGNALING	-0.357657	N5
UHRF2	G2M_CHECKPOINT	-0.359769	N9
UNG	DNA_REPAIR	-0.364664	N8
SMUG1	DNA_REPAIR	-0.3668	N8
DNMT3L	HEDGEHOG_SIGNALING	-0.367708	N22
TET1	HEDGEHOG_SIGNALING	-0.367708	N22
TET3	TGF_BETA_SIGNALING	-0.369243	N6
TET2	TGF_BETA_SIGNALING	-0.37234	N6
MBD1	P53_PATHWAY	-0.376802	N37
UNG	SPERMATOGENESIS	-0.378874	N47
ZBTB33	PROTEIN_SECRETION	-0.382403	N17
TET2	MITOTIC_SPINDLE	-0.383578	N4
UNG	MYC_TARGETS_V2	-0.383604	N29
ZBTB4	MYOGENESIS	-0.385783	N16
UNG	G2M_CHECKPOINT	-0.386301	N9
MBD4	G2M_CHECKPOINT	-0.40805	N9
TDG	UNFOLDED_PROTEIN_RESPONSE	-0.413219	N24
ZBTB38	UV_RESPONSE_DN	-0.415831	N39
ZBTB4	APICAL_JUNCTION	-0.42345	N20
UHRF1	G2M_CHECKPOINT	-0.423737	N9
DNMT3B	MYC_TARGETS_V2	-0.442013	N29
UNG	MYC_TARGETS_V1	-0.444663	N28
DNMT3A	HEDGEHOG_SIGNALING	-0.448406	N22
ZBTB4	HEDGEHOG_SIGNALING	-0.451664	N22
ZBTB4	EPITHELIAL_MESENCHYMAL_TRANSITION	-0.454892	N30
TET3	UV_RESPONSE_DN	-0.458213	N39
DNMT3B	MITOTIC_SPINDLE	-0.462558	N4
UNG	E2F_TARGETS	-0.473568	N27
TET3	HEDGEHOG_SIGNALING	-0.508212	N22
DNMT3A	WNT_BETA_CATENIN_SIGNALING	-0.5113	N5
DNMT1	G2M_CHECKPOINT	-0.574999	N9
TET3	MITOTIC_SPINDLE	-0.600754	N4
MECP2	UV_RESPONSE_DN	-0.630307	N39
MECP2	HEDGEHOG_SIGNALING	-0.667502	N22
ZBTB4	UV_RESPONSE_DN	-0.685789	N39
UHRF1	MITOTIC_SPINDLE	-0.760756	N4
DNMT1	MITOTIC_SPINDLE	-0.788565	N4

## Sheet: Table S5
Table S5: The statistical result of the signature.
Biomarkers	Estimate	Std. Error	z value	Pr(>|z|)
FIRRE	0.9539	0.1985	4.806	1.54e-06	***
MYBL2	0.4983	0.2222	2.243	0.0249	*
TGFBI	1.205	0.241	5.001	5.72e-07	***
AXIN2	-0.343	0.2061	-1.664	0.096	.
SLC35D3	0.1281	0.135	0.949	0.3427
Signif. codes: 0 ‘***’, 0.001 ‘**’, 0.01 ‘*’, 0.05 ‘.’, 0.1 ‘ ’, 1
